# Supplementary material for: Predicted Effector Gene Aggregation, Standards and Unified Schema (PEGASUS): A Community Framework for Effector Gene Reporting
Source: bioRxiv. 2026 Jun 17:2026.06.16.731894. Preprint. [Version 1] doi: 10.64898/2026.06.16.731894 (PMC13307929; doi:10.64898/2026.06.16.731894)
Supplement: Supplement 1 [file media-1.zip]

Archive with 3 entries (3 files):
- matrix_toydata_PEGSt000000.tsv
- list_toydata_PEGSt000000.tsv
- metadata_toydata_PEGSt000000.xlsx
