# Supplementary material for: Predicted Effector Gene Aggregation, Standards and Unified Schema (PEGASUS): A Community Framework for Effector Gene Reporting
Source: bioRxiv. 2026 Jun 17:2026.06.16.731894. Preprint. [Version 1] doi: 10.64898/2026.06.16.731894 (PMC13307929; doi:10.64898/2026.06.16.731894)
Supplement: Supplement 1 [file media-1.zip › list_toydata_PEGSt000000.tsv]

PrimaryVariantID	GeneSymbol	GWAS	FUNC	QTL	EXP	PERTURB	INT_author_score
chr1:100000:T:C	BRCA1	TRUE	TRUE	TRUE	TRUE	TRUE	STRONG
chr2:20000:A:G	TP53	TRUE	TRUE	TRUE	TRUE	FALSE	MODERATE
