# Supplementary material for: Predicted Effector Gene Aggregation, Standards and Unified Schema (PEGASUS): A Community Framework for Effector Gene Reporting
Source: bioRxiv. 2026 Jun 17:2026.06.16.731894. Preprint. [Version 1] doi: 10.64898/2026.06.16.731894 (PMC13307929; doi:10.64898/2026.06.16.731894)
Supplement: Supplement 5 [file media-5.zip]

Archive with 4 entries (4 files):
- list_Aragam_PEGSt000007.tsv
- metadata_Aragam_PEGSt000007.xlsx
- matrix_Aragam_PEGSt000007.tsv
- PEG_dummy_submission_data_explanation.docx
