# Supplementary material for: Predicted Effector Gene Aggregation, Standards and Unified Schema (PEGASUS): A Community Framework for Effector Gene Reporting
Source: bioRxiv. 2026 Jun 17:2026.06.16.731894. Preprint. [Version 1] doi: 10.64898/2026.06.16.731894 (PMC13307929; doi:10.64898/2026.06.16.731894)
Supplement: Supplement 5 [file media-5.zip › list_Aragam_PEGSt000007.tsv]

PrimaryVariantID	GeneSymbol	GWAS	FM	PROX	FUNC	QTL	PHEWAS	GENEBASE	PERTURB	DB	INT_AuthorConclusion
chr1:55505647:G:A	PCSK9	TRUE	TRUE	TRUE	TRUE	FALSE	TRUE	TRUE	TRUE	TRUE	7
