# Supplementary material for: Predicted Effector Gene Aggregation, Standards and Unified Schema (PEGASUS): A Community Framework for Effector Gene Reporting
Source: bioRxiv. 2026 Jun 17:2026.06.16.731894. Preprint. [Version 1] doi: 10.64898/2026.06.16.731894 (PMC13307929; doi:10.64898/2026.06.16.731894)
Supplement: Supplement 5 [file media-5.zip › matrix_Aragam_PEGSt000007.tsv]

PrimaryVariantID	rsID	Locus_name	LocusID	GeneID	GeneSymbol	GWAS_Pvalue	GWAS_Beta	FM_PPA	FM_FGWAS_MostEnrichedTissue	PROX	FUNC_VEPConsequence	QTL_eQTL_GtexPvalue	QTL_eQTL_GtexSlope	QTL_eQTL_GtexTissue	PHEWAS_UKBBDiseases	GENEBASE_Rare5SKATO	PERTURB_MousePhenotype	PERTURB_MouseModel	DB_ClinVar	INT_pops_score	INT_pops_feature1	INT_AuthorConclusion
chr1:55489542:C:T	rs34232196	1:55489542:C:T	6	ENSG00000162399	BSND	7.46E-21	-0.05151736	NA	NA	Y	NA	1.06E-14	-4.10E-01	Whole_Blood	Hypercholesterolemia (+)	2.40E-01	decreased systemic arterial blood pressure	MGI:5285220	NA	-0.208	Pathway: decreased systemic arterial blood pressure	5
chr1:55489542:C:T	rs34232196	1:55489542:C:T	6	ENSG00000169174	PCSK9	7.46E-21	-0.05151736	NA	NA	N	NA	1.02E-05	-2.57E-01	Artery_Tibial	Hypercholesterolemia (+)	5.60E-13	abnormal cholesterol homeostasis | decreased circulating cholesterol level | decreased circulating HDL cholesterol level	MGI:4943541|MGI:4943541|MGI:3577440	Hypocholesterolemia	1.103	PPI: UGGT1	6
chr1:55489542:C:T	rs34232196	1:55489542:C:T	6	ENSG00000162402	USP24	7.46E-21	-0.05151736	NA	NA	N	NA	NA	NA	NA	Hypercholesterolemia (+)	7.80E-01	NA	NA	NA	0.24	Pathway: GO:0004221	2
chr1:55505647:G:A	rs11591147	1:55505647:G:T	6	ENSG00000162399	BSND	3.82E-27	-0.26007233	1	NA	N	NA	NA	NA	NA	Hypercholesterolemia (+)	2.40E-01	decreased systemic arterial blood pressure	MGI:5285220	NA	-0.208	Pathway: decreased systemic arterial blood pressure	4
chr1:55505647:G:A	rs11591147	1:55505647:G:T	6	ENSG00000169174	PCSK9	3.82E-27	-0.26007233	1	Adipose	Y	missense	NA	NA	NA	Hypercholesterolemia (+)	5.60E-13	abnormal cholesterol homeostasis | decreased circulating cholesterol level | decreased circulating HDL cholesterol level	MGI:4943541|MGI:4943541|MGI:3577440	Hypocholesterolemia	1.103	PPI: UGGT1	9
chr1:55505647:G:A	rs11591147	1:55505647:G:T	6	ENSG00000162402	USP24	3.82E-27	-0.26007233	1	NA	N	NA	NA	NA	NA	Hypercholesterolemia (+)	7.80E-01	NA	NA	NA	0.24	Pathway: GO:0004221	3
chr1:55521313:G:T	rs472495	1:55521313:G:T	6	ENSG00000162399	BSND	7.54E-14	0.03533896	NA	NA	Y	NA	NA	NA	NA	Hypercholesterolemia (+)	2.40E-01	decreased systemic arterial blood pressure	MGI:5285220	NA	-0.208	Pathway: decreased systemic arterial blood pressure	4
chr1:55521313:G:T	rs472495	1:55521313:G:T	6	ENSG00000169174	PCSK9	7.54E-14	0.03533896	NA	NA	N	intron_variant	NA	NA	NA	Hypercholesterolemia (+)	5.60E-13	abnormal cholesterol homeostasis | decreased circulating cholesterol level | decreased circulating HDL cholesterol level	MGI:4943541|MGI:4943541|MGI:3577440	Hypocholesterolemia	1.103	PPI: UGGT1	5
chr1:55521313:G:T	rs472495	1:55521313:G:T	6	ENSG00000162402	USP24	7.54E-14	0.03533896	NA	NA	N	NA	NA	NA	NA	Hypercholesterolemia (+)	7.80E-01	NA	NA	NA	0.24	Pathway: GO:0004221	2
